# Supplementary material for: Primary vs. Secondary Antibody Deficiency: Clinical Features and Infection Outcomes of Immunoglobulin Replacement
Source: PLoS One. 2014 Jun 27;9(6):e100324. doi: 10.1371/journal.pone.0100324 (PMC4074074; doi:10.1371/journal.pone.0100324)
Supplement: Dataset S1 — A file of the full dataset is provided. (XLS) [file pone.0100324.s006.xls]

## Sheet: Primary vs. Secondary
	DEMOGRAPHICS & DIAGNOSIS						MEDICATIONS BEFORE SYMPTOM ONSET							ANTIBODY DEFICIENCY DIAGNOSIS					IMMUNOGLOBULIN REPLACEMENT								YEAR BEFORE IG-REPLACEMENT													AFTER IG-REPLACEMENT (YEAR 2012/2013)
	Patient Number	Gender	Primary / Secondary / Unknown Antibody Deficiency	Type of Antibody Deficiency	Diagnosis	Bronchiectasis?	Corticosteroids (> 6 weeks) (dates)	Cancer chemotherapy (dates)	Rituximab (dates)	Other immunosuppressive medications - 1	Dates of immunosuppressive medication - 1	Other immunosuppressive medications - 2	Dates of immunosuppressive medication - 2	Onset of symptoms/ infections	Age at symptom onset	Antibody deficiency first noted	Age at diagnosis	Diagnosis delay	Age at start of Ig-replacement	Weight at start of Ig-replacement (Kg)	Date of starting Ig-replacement	Product	Place of administration	IgG administered (g)	Infusion interval (days)	IgG dose (mg/kg/month)	Serum IgG (g/l)	Serum IgA (g/l)	Serum IgM (g/l)	Low switched memory B cells (<2%)	Number of serious infections	Type of serious infection	Number of non-serious infections	Type of non-serious infections - 1	Type of non-serious infections - 2	Type of non-serious infections - 3	Prophylactic antibiotics?	Number of days on antibiotic treatment	Average Trough IgG (g/l)	Prophylactic antibiotics?	Number of serious infections	Type of serious infection	Number of non-serious infections	Type of non-serious infections - 1	Type of non-serious infections - 2	Type of non-serious infections - 3
H	1	F	PRIMARY	Hypogammaglobulinaemia	Hypogammaglobulinaemia	YES	?	NO	NO	NO	NO	NO	NO	?	?	2004-03-01	43		44	?	2005-04-01	Subcuvia	Home	11.2	7		5.5	2.85	1.22	not done	0		2	UTI	Respiratory		NO	14	12.28	YES	0		3	UTI (2)	Respiratory (1)
H	2	F	PRIMARY	Other	Ataxia telangectasia	YES	NO	NO	NO	NO	NO	NO	NO	?	?	?	?		?	?	?	Subgam	Home	7.5	7		?	?	?	not done	?		?				?	?	8.97	YES	0		0
M	3	F	PRIMARY	Other	Autoimmune lymphoproliferative syndrome	not done	YES (1996)	YES (1985)	NO	MMF	NO	NO	NO	1998	14	?	?		26	?	2010-04-01	Subcuvia	Home	14.4	7		3.9	5.01	0.66	not done	0		?	Respiratory (?)			YES	?	9.68	YES	0		4	Respiratory (2)	Conjunctivitis (1)	Cold sore (1)
S	4	F	PRIMARY	Agammaglobulinaemia	Autosomal recessive agammaglobulinemia	YES	?	NO	NO	NO	NO	NO	NO	infancy	?	1975	2		?	37.2	?	Privigen	Barts Health	50	21	1792.11	?	?	?	not done	?		?				?	?	13.51	YES	0		4	Respiratory (2)	UTI (2)
H	5	M	PRIMARY	Other	Combined immune deficiency	YES	?	NO	?	?	?	?	?	?	?	?	?		?	81	?	Kiovig	Barts Health	25	21	411.523	?	?	?	not done	?		?				?	?	?	?	?		?
S	6	F	PRIMARY	CVID	CVID	YES	?	NO	NO	NO	NO	NO	NO	2004	56	2008-07-01	60	4	60	?	2008-12-01	Hizentra	Home	12.8	7		1.5	<0.04	<0.06	NO (3.1%)	0		4	Respiratory (?)	Sinusitis (?)		NO	28	12.16	NO	0		4	Respiratory (4)
H	7	M	PRIMARY	CVID	CVID	NO	NO	NO	NO	NO	NO	NO	NO	2009	60	2008	59	0	62	?	2012-10-01	Octagam	Home	35	21		4.2	0.06	0.27	YES (0.7%)	0		0				YES	0	?	YES	0		1.5	Respiratory
H	8	M	PRIMARY	CVID	CVID	YES	NO	NO	NO	NO	NO	NO	NO	2003	41	2013-02-01	51	10	51	88	2013-04-01	Octagam	Barts Health	30	21	454.545	3.6	<0.04	<0.06	not done	0		6	Respiratory (6)			NO	42	6.9	YES	0		6	Respiratory
S	9	M	PRIMARY	CVID	CVID	NO	NO	NO	NO	NO	NO	NO	NO	2009	41	2010-01-01	41	0	41	?	2010-01-01	Hizentra	Home	19	7		<1.5	0.06	<0.06	not done	1	Pneumonia	1	Sinusitis			NO	28	14.66	YES	0		0
M	10	F	PRIMARY	CVID	CVID	not done	?	?	?	?	?	?	?	?	?	?	?		?	?	?	Kiovig	Home	30	21		?	?	?	not done	?		?				?	?	9.63	?	?		?
H	11	M	PRIMARY	CVID	CVID	YES	NO	NO	NO	NO	?	NO	NO	?	?	2008	36		36	?	2008	Privigen	Barts Health	50	21		?	?	?	(NO (5.5%))	?		?				?	?	10.22	YES	0		2	Respiratory	UTI
S	12	M	PRIMARY	CVID	CVID	not done	NO	NO	NO	NO	NO	NO	NO	2007	16	2011-11-01	20	4	20	56	2012-03-01	Octagam	Barts Health	30	21	714.286	2.5	?	?	NO (2.5%)	0		4	Diarrhoea (1)	Otitis (3)		NO	10	8.28	NO	0		2	Diarrhoea
H	13	F	PRIMARY	CVID	CVID	NO	NO	NO	NO	NO	NO	NO	NO	childhood	?	2010-03-01	20		20	?	2010-05-01	Kiovig	Other local hospital	40	21		2.4	0.16	0.25	NO (3.9%)	0		2	Diarrhoea			NO	0	10.4	YES	0		4	Respiratory (4)
S	14	F	PRIMARY	CVID	CVID	not done	NO	NO	NO	NO	NO	NO	NO	2008	13	2012-04-01	17	4	17	?	2012-11-01	Hizentra	Home	7	7		4.1	0.51	0.43	not done	0		?	Recurrent diarrhoea	Sore throats		NO	7	?	NO	0		3.4	UTI (1)	Respiratory (1)
H	15	F	PRIMARY	CVID	CVID	NO	NO	NO	NO	NO	NO	Azathioprine	?-?	childhood	?	2003	26		32	?	2010-05-01	Hizentra	Home	10	7		4.9	0.3	0.7	not done	0		?	Respiratory (?)	Otitis (?)	Sinusitis (?)	YES	?	9.2	NO	0		2	UTI (1)	Respiratory (1)
S	16	M	PRIMARY	CVID	CVID	NO	NO	NO	NO	NO	NO	NO	NO	2007	61	2012-03-01	65	4	65	80	2012-07-01	Gammanorm	Home	9.9	7	495	2.8	<0.04	0.08	not done	0		6	Respiratory (6)			YES	42	8.73	NO	0		5.45	Respiratory (2)	Sinusitis (2)	Diarrhoea (1)
H	17	F	PRIMARY	CVID	CVID	NO	NO	NO	NO	NO	NO	NO	NO	?	?	?	?		22	69.7	2009-03-01	Privigen	Home	20	14	573.888	3.8	<0.04	0.5	NO (2.8%)	?		?				YES	?	6.5	NO	0		1	Respiratory
H	18	F	PRIMARY	CVID	CVID	NO	NO	NO	NO	NO	NO	NO	NO	no infections	?	2010-02-01	88		88	52	2010-06-01	Flebogamma	Barts Health	35	21	897.436	4.4	0.85	0.59	NO (11.8%)	0		2	Cold sores	Respiratory		YES	0	13.33	YES	0		1	UTI
H	19	F	PRIMARY	CVID	CVID	NO	NO	NO	NO	NO	NO	NO	NO	2008	44	2011-07-01	46	2	48	?	2012-11-01	Flebogammadif	Barts Health	25	21		4.3	0.37	0.3	NO (14.9%)	0		3	Diarrhoea (1)	Cold sores (2)		YES	10	10.15	NO	0		3.4	Sinusitis (1)	Cold sore (1)
H	20	M	PRIMARY	CVID	CVID	not done	NO	NO	NO	NO	?	NO	NO	?	?	?	?		?	75	?	Gammaplex	Barts Health	40	21	711.111	?	?	?	?	?		?				?	?	8.58	NO	0		1	Pressure sore
H	21	M	PRIMARY	CVID	CVID	YES	NO	NO	NO	NO	NO	NO	NO	?	?	1983	23		28	70	1988	Vigam	Home	60	21	1142.86	?	?	?	(NO (5.2%))	?		?				?	?	13.3	NO	0		3	Respiratory (3)
H	22	M	PRIMARY	CVID	CVID	YES	NO	NO	NO	NO	NO	NO	NO	?	?	?	?		?	?	?	Vigam	Other local hospital	25	14		<1.5	<0.04	<0.06	not done	?		?				?	?	10.3	YES	?		2	respiratory
H	23	F	PRIMARY	CVID	CVID	YES	NO	NO	NO	NO	NO	NO	NO	?	?	?	?		63	?	2005-12-01	Flebogamma	Other local hospital	30	28		0.4	<0.04	<0.06	not done	0		8	Diarrhoea			YES	56	9.3	NO	0		2	Respiratory	GI symptoms
H	24	F	PRIMARY	CVID	CVID	YES	?	NO	NO	NO	NO	NO	NO	childhood		1998	21	21	?	?	?	Hizentra	Home	32	7		?	?	?	not done	?		?				?	?	12	YES	0		3	Respiratory
H	25	F	PRIMARY	CVID	CVID	YES	NO	NO	NO	NO	NO	NO	NO	?	?	?	?		?	?	?	Flebogamma	Home	15	7		?	?	?	not done	?		?				?	?	16.88	YES	0		4	Respiratory (3)	Diarrhoea (1)
H	26	F	PRIMARY	CVID	CVID	NO	NO	NO	NO	NO	NO	NO	NO	?	?	2010	60		62	50	2013-03-01	Privigen	Other local hospital	30	21	800	<1.5	<0.04	<0.06	not done	0		?	Otitis (1)	Respiratory (?)	Sinusitis (?)	YES	?	7.7	NO	0		4	Sinusitis
H	27	M	PRIMARY	CVID	CVID	NO	NO	NO	NO	NO	NO	NO	NO	childhood	?	2010-05-01	22		22	64	2010-10-01	Subcuvia	Home	11.2	7	700	2.9	0.36	0.27	not done	0		0				YES	0	7.26	NO	0		2	Respiratory
H	28	M	PRIMARY	CVID	CVID	YES	NO	NO	NO	NO	NO	NO	NO	?	?	?	?		40	?	2007	Intratect	Home	20	7		?	?	?	(YES (0.7%))	?		?				?	?	12.15	YES	0		3	Respiratory
H	29	F	PRIMARY	CVID	CVID	NO	NO	NO	NO	NO	NO	NO	NO	1996	67	2006	77	10	77	?	2007	Vigam	Other local hospital	25	21		?	?	?	not done	0		?	Respiratory			YES	?	?	NO	0		0
S	30	M	PRIMARY	CVID	CVID	NO	NO	NO	NO	NO	NO	NO	NO	2007	53	2011-04-01	57	4	57	?	2011-07-01	Hizentra	Home	10	21		2	0.17	0.17	YES (0.8%)	0		3	Respiratory (3)			YES	28	9.62	NO	0		0
H	31	F	PRIMARY	CVID	CVID	NO	NO	NO	NO	NO	NO	NO	NO	n/a	?	1905-06-27	66		71	79	2010-09-01	Flebogamma	Other local hospital	35	21	590.717	<1.5	0.18	0.63	not done	0		1	Diarrhoea			YES	14	9.9	NO	0		0
H	32	F	PRIMARY	CVID	CVID	YES	NO	NO	NO	NO	NO	NO	NO	2002	11	2003	12	1	13	?	2004	Hizentra	Home	12	7		2.77	<0.06	0.29	(YES (0.7%))	1	Pneumonia	?				NO	?	10.95	YES	0		2	Respiratory
H	33	F	PRIMARY	CVID	CVID	YES	NO	NO	NO	NO	NO	NO	NO	?	?	?	?		?	?	?	Vigam	Local hospital	20	14		?	?	?	not done	?		?				NO	?	?	?	0		?
H	34	F	PRIMARY	CVID	CVID	NO	NO	NO	NO	NO	NO	NO	NO	?	?	1997	61		1997	?	1997	Hizentra	Home	5	7		?	?	?	not done	?		?				NO	?	?	?	?		?
H	35	M	PRIMARY	CVID	CVID	not done	?	?	?	?	?	?	?	?	?	?	?		?	?	?	Subcuvia	Local Hospital	9.6	7		?	?	?	not done	?		?				?	?	?	?	?		?
M	36	F	PRIMARY	CVID	CVID	YES	NO	NO	NO	NO	NO	NO	NO	2000	29	2010-04-01	39	10	39	60	2010-08-01	Subcuvia	Home	9.6	7	640	<1.5	0.13	0.16	not done	1	Pneumonia	3	Respiratory (3)			YES	42	11.63	NO	0		2	Respiratory
H	37	F	PRIMARY	CVID	CVID	NO	?	NO	NO	NO	NO	NO	NO	2009-10-01	36	2012-06-01	38	2	40	?	2013-02-01	Octagam	Other local hospital	30	21		2.5	0.84	0.21	not done	0		?	Respiratory (10)	Cold sores (?)		YES	100	5.46	YES	0		3	Respiratory
S	38	F	PRIMARY	CVID	CVID	NO	NO	NO	NO	NO	NO	NO	NO	?	?	?	?		44	?	2007-10-01	Privigen	Barts Health	20	21		4.1	<0.04	0.33	not done	0		3	Respiratory (3)			YES	42	9.15	NO	0		0
H	39	F	PRIMARY	CVID	CVID	not done	NO	NO	NO	NO	NO	NO	NO	childhood	?	2004	11		15	?	2008	Subcuvia	Home	12.8	7		3.83	0.94	0.56	(NO (4.1%))	0		?	Respiratory	UTI		YES	?	7.22	YES	0		7	UTI (5)	Respiratory (2)
S	40	F	PRIMARY	CVID	CVID	NO	NO	NO	NO	NO	NO	NO	NO	?	?	?	?		?	?	?	Subgam	Home	6.4	7		?	?	?	(NO (2.5%))	?		?	?	?	?	?	?	8.23	NO	0		0
S	41	F	PRIMARY	CVID	CVID	NO	NO	NO	NO	NO	NO	NO	NO	?	?	?	?		?	113	?	Hizentra	Home	15	7	530.973	?	?	?	(YES (1.4%))	?		?				?	?	10.22	NO	0		2	Respiratory
H	42	F	PRIMARY	CVID	CVID	not done	NO	NO	NO	NO	NO	NO	NO	childhood		2011	22	22	22	?	2011-11-01	Gammanorm	Home	8.25	7		1.6	<0.04	0.16	(YES (0.2%))	0		6	Sinusitis (?)	Otitis (?)	Respiratory (?)	YES	42	11.05	YES	0		3	Sinusitis
H	43	F	PRIMARY	CVID	CVID	YES	YES (? - ?)	NO	NO	NO	NO	NO	NO	2001	49	2008-02-01	55	6	55	108.4	2008-02-01	Subcuvia	Home	14.4	7	531.365	4.9	0.7	0.42	not done	0		?	Respiratory (?)	Sinusitis (?)		NO	?	13.06	YES	0		2	Sinusitis
H	44	M	PRIMARY	CVID	CVID	not done	NO	NO	NO	NO	NO	NO	NO	?	?	?	?		?	98	?	Hizentra	Home	16	7	653.061	<1.5	<0.04	<0.06	(YES (0.3%))	?		?				YES	?	11.63	NO	0		3	Sinusitis (2)	Otitis (1)
H	45	F	PRIMARY	CVID	CVID	NO	NO	NO	NO	NO	NO	NO	NO	1999	17	1999	17	0	17	57.1	1999	Gammanorm	Home	9.9	7	693.52	?	<0.04	?	not done	1	Meningitis	0				NO	0	12.15	NO	0		1	Respiratory
S	46	M	PRIMARY	CVID	CVID	YES	NO	NO	NO	NO	NO	NO	NO	?	?	?	?		?	85	?	Kiovig	Home	45	21	705.882	?	?	?	not done	?		?				?	?	12.07	NO	0		4	Respiratory (4)
H	47	M	PRIMARY	CVID	CVID	NO	NO	NO	NO	NO	NO	NO	NO	2008	37	2010-05-01	39	2	40	?	2011-08-01	Gammanorm	Home	16.5	7		3.1	0.6	0.45	(NO (4.9%))	0		?	Respiratory (1)	Fungal skin (?)		YES	?	6.7	NO	0		5	Respiratory (4)	Fungal skin (1)
S	48	M	PRIMARY	CVID	CVID	NO	NO	NO	NO	NO	NO	NO	NO	none	?	2008-10-01	49		50	70	2009-07-01	Hizentra	Home	12	7	685.714	2.1	0.13	<0.06	NO (9.5%)	0		0				NO	0	10.7	NO	0		3	Respiratory
H	49	F	PRIMARY	CVID	CVID	YES	NO	NO	NO	NO	NO	NO	NO	?	?	?	?		?	59	?	Intratect	Home	35	14	1186.44	?	?	?	not done	?		?				?	?	11.3	YES	0		4	Respiratory (2)	Sinusitis (1)	Diarrhoea
H	50	F	PRIMARY	CVID	CVID	NO	NO	NO	NO	NO	NO	NO	NO	1992	51	1999	58	7	69	85	2011-09-01	Privigen	Barts Health	30	21	470.588	4.6	0.81	0.28	NO (4.6%)	0		5	Sinusitis (2)	Otitis (2)	Diarrhoea (1)	YES	70	9.46	YES	0		2	Respiratory (1)	Sinusitis (1)
H	51	M	PRIMARY	CVID	CVID	NO	NO	NO	NO	NO	NO	NO	NO	2004	18	2008-09-01	21	3	22	?	2009-04-01	Subgam	Home	14.4	7		2.1	<0.04	0.66	(YES (1.5%))	0		2	Pneumonia (1)	Skin sore (1)		NO	?	7.77	NO	0		0
H	52	M	PRIMARY	CVID	CVID	NO	NO	NO	NO	NO	NO	NO	NO	?	?	?	?		?	76.2	?	Subgam	Home	10.5	7	551.181	?	?	?	not done	0		?				?	?	9.5	NO	0		3	Respiratory
H	53	F	PRIMARY	CVID	CVID	YES	NO	(1966, 1967)	NO	NO	NO	NO	NO	childhood	?	2004	57		58	58.2	2005-10-01	Subcuvia	Home	20	7	1374.57	2.1	?	?	(NO (13.0%))	1	Toxoplasmosis	?				NO	?	12.06	YES	0		4	Respiratory
M	54	F	PRIMARY	CVID	CVID	NO	NO	NO	NO	NO	NO	NO	NO	2004	27	2007	30	3	29	?	2007-10-01	Kiovig	Other local hospital	35	21		1.9	0.11	0.31	not done	0		?	Respiratory (?)	Otitis (?)		YES	42	7.87	YES	0		4	Respiratory (4)
H	55	F	PRIMARY	CVID	CVID	NO	NO	NO	NO	NO	NO	NO	NO	?	?	2002	46		54	?	2010-06-01	Subcuvia	Home	12.8	7		2.3	0.51	0.36	NO (13.9%)	0		1	Respiratory			YES	14	8.36	NO	0		0
H	56	F	PRIMARY	CVID	CVID	not done	?	NO	NO	NO	NO	NO	NO	?	?	?	?		?	?	?	Subcuvia	Home	8	12		?	?	?	not done	?		?				?	?	10.1	YES	0		1	Sinusitis
H	57	F	PRIMARY	CVID	CVID	NO	NO	NO	NO	NO	NO	NO	NO	2010	73	2003	66	0	73	?	2010-09-01	Subcuvia	Other local hospital	9.6	7		3.4	0.31	0.82	NO (2.4%)	0		5	Respiratory (3)	Otitis (1)	Herpes simplex	YES	35	8.43	YES	0		1	Respiratory
H	58	M	PRIMARY	CVID	CVID	not done	NO	NO	NO	NO	NO	NO	NO	1999	18	2012-07-01	30	12	30	90	2012-09-01	Flebogammadif	Barts Health	35	21	518.519	<1.5	<0.04	<0.06	YES (1.2%)	0		?	Respiratory (1)	Sinusitis (?)	Otitis (?)	YES	14	8.76	NO	0		0
H	59	M	PRIMARY	CVID	CVID	not done	NO	NO	NO	NO	NO	NO	NO	?	?	2002	49		?	148.1	?	Hizentra	Home	26	14	351.114	?	?	?	not done	?		?				?	?	8.13	NO	0		0
H	60	M	PRIMARY	CVID	CVID	NO	YES (2004)	NO	NO	NO	NO	NO	NO	2001	33	2009-08-01	40	7	40	85	2009-09-01	Pentaglobin	Barts Health	30	7	1411.76	3	0.63	<0.06	(NO (3.1%))	0		8	Respiratory (6)	Eye (1)	Cold sores (1)	YES	42	9.49	YES	0		2	Diarrhoea (1)	Respiatory (1)
H	61	F	PRIMARY	CVID	CVID	NO	NO	NO	NO	NO	NO	NO	NO	?	?	?	?		46	?	2010-03-01	Hizentra	Home	6	7		4.4	0.44	0.64	NO (3.1%)	0		0				YES	0	13.3	YES	0		0
H	62	F	PRIMARY	CVID	CVID - inflammatory	YES	NO	NO	NO	NO	NO	NO	NO	2002	48	2007-05-01	52	4	52	96	2007-10-01	Hizentra	Home	16	7	666.667	<0.75	0.35	<0.1	(YES (0.9%))	0		?	Respiratory	Diarrhoea		NO	?	11.43	YES	0		0
H	63	M	PRIMARY	CVID	CVID - inflammatory	NO	NO	NO	NO	NO	NO	NO	NO	1997	33	2012-02-01	48	15	48	?	2012-06-01	Gammanorm	Home	11.55	7		4.6	<0.04	0.17	not done	1	Pneumonia	3	Respiratory (3)			YES	42	9.37	NO	0		0
H	64	F	PRIMARY	CVID	CVID - inflammatory	YES	NO	NO	NO	NO	NO	NO	NO	?	?	1984	44		?	?	?	Hizentra	Home	19	7		?	?	?	n/a	?		?				?	?	13.64	YES	1	cellulitis	2	Respiratory (1)	Diarrhoea (1)
H	65	M	PRIMARY	CVID	CVID - inflammatory	NO	NO	NO	NO	NO	NO	NO	NO	?	?	?	?		?	?	?	Subgam	Home	18	7		?	?	?	not done	?		?				?	?	11.65	YES	0		1	Diarrhoea (1)
H	66	F	PRIMARY	CVID	CVID - inflammatory	YES	NO	NO	NO	NO	NO	NO	NO	?	?	?	?		?	?	?	Vigam	Local Hospital	30	21		?	?	?	?	?		?				?	?	12.6	NO	0		1	Respiratory
M	67	F	PRIMARY	CVID	CVID - inflammatory	NO	NO	NO	NO	NO	NO	NO	NO	2009	32	2011-05-01	33	1	33	?	2011-06-01	Kiovig	Barts Health	60	21		1.9	<0.04	<0.06	(YES (0.4%))	1	Pneumonia	?	Respiratory			NO	?	12.6	YES	0		1	Respiratory
M	68	M	PRIMARY	CVID	CVID - inflammatory	YES	NO	NO	NO	NO	NO	NO	NO	2005	39	2006	40	1	40	?	2006-07-01	Privigen	Barts Health	35	21		<1.5	<0.04	<0.06	not done	1	Pneumonia	?	respiratory			NO	?	10.52	YES	0		4	Sinusitis (4)
S	69	M	PRIMARY	CVID	CVID - inflammatory	NO	NO	NO	NO	NO	NO	NO	NO	2008	29	2008-10-01	29	0	29	?	2009-02-01	Hizentra	Home	14	7		1.8	0.1	?	YES (0.3%)	1	Pneumonia	0				NO	?	9.4	YES	0		3	Respiratory (2)	Tooth (1)
S	70	M	PRIMARY	CVID	CVID - inflammatory	YES	YES (on/off 1994-ongoing)	NO	NO	NO	NO	NO	NO	1993	43	?2007	56	13	56	?	2007-05-01	Octagam	Other local hospital	50	21		3.3	<0.02	6.74	not done	1	Pneumonia	3	Respiratory			YES	14	9.85	YES	0		4	Respiratory (3)	Oesophageal candida on OGD (1)
M	71	M	PRIMARY	CVID	CVID - inflammatory	NO	NO	NO	NO	NO	NO	NO	NO	2010	42	2011-07-01	43	1	43	78	2011-08-01	Gammanorm	Home	13.4	7	687.179	1.8	0.12	0.06	not done	1	Pneumonia	1	Molluscum contagiosum			NO	?	8.33	YES	0		1	Respiratory
H	72	F	PRIMARY	CVID	CVID - inflammatory	NO	NO	NO	YES (03/12)	NO	NO	NO	NO	2005	29	2005	29	0	29	63.2	2005	Privigen	Barts Health	50	28	791.139	?	?	?	not done	1	Viral meningitis	?	?			NO	?	11.63	YES	0		3	Respiratory (3)
H	73	F	PRIMARY	CVID	CVID - inflammatory	NO	(childhood); 09/06-ongoing	NO	NO	NO	NO	NO	NO	?	?	?	?		?	49.2	?	Pentaglobin	Barts Health	50	14	2032.52	?	?	?	not done	?		?				?	?	10.45	YES	1	Chronic norovirus	4	Respiratory (3)	UTI (1)
S	74	F	PRIMARY	CVID	CVID - inflammatory	YES	NO	NO	NO	NO	NO	NO	NO	2004	60	2005-11-01	61	1	62	?	2006-07-01	Gammaplex	Barts Health	22.5	14		?	?	?	not done	?		?	Respiratory			NO	?	12.66	YES	0		3	Respiratory (3)
H	75	F	PRIMARY	CVID	CVID - inflammatory	YES	NO	NO	NO	NO	NO	NO	NO	?	?	1983	35		?	?	?	Flebogamma	Other local hospital	15	14		?	?	?	not done	?		?				?	?	15.3	YES	0		4	Respiratory (3)	Sinusitis (1)
H	76	F	PRIMARY	CVID	CVID - inflammatory	NO	NO	NO	NO	NO	NO	NO	NO	2002	53	2002	53	0	60	?	2010-03-01	Kiovig	Other local hospital	60	21		4.3	2.89	0.27	NO (2.7%)	0		5	Respiratory (2)	Cold sores (3)		NO	28	11.52	NO	0		3	Respiratory (1)	Cold sore recurrent (2)
M	77	M	PRIMARY	CVID	CVID - inflammatory	NO	NO	NO	NO	NO	NO	NO	NO	2010	55	2010-11-01	55	0	55	?	2011-02-01	Kiovig	Other local hospital	40	21		3	0.29	0.13	not done	0		?				NO	0	9.1	NO	0		0
H	78	F	PRIMARY	CVID	CVID	not done	NO	NO	NO	NO	NO	NO	NO	2004	11	2005-08-01	12	1	13	?	2006-08-01	Hizentra	Home	5	10		?	?	?	not done	0		8	Herpes simplex (4)	UTI (1)	Respiratory (3)	YES	40	9.53	NO	0		2	Respiratory	UTI
H	79	F	PRIMARY	CVID	CVID	not done	NO	NO	NO	NO	NO	NO	NO	1985	1	1987	3	2	8	?	1993	Subcuvia	Other local hospital	9.6	7		?	?	?	not done	?		?				?	?	13	NO	0		?
H	80	F	PRIMARY	CVID	CVID	NO	NO	NO	NO	NO	NO	NO	NO	1995	7	1995	7	0	22	?	2011-02-01	Hizentra	Home	8	7		5.7	0.34	0.28	YES (1.9%)	0		5	Respiratory (5)			YES	42	12.17	NO	1	UTI	1	Respiratory
M	81	M	PRIMARY	CVID	CVID	NO	YES (on/off since 1999)	NO	YES (2007, 2009)	Cyclosporine, MMF, Azathioprine	on/off since 1999	NO	NO	?2007	39	2010-07-01	41	2	41	?	2010-09-01	Kiovig	Barts Health	40	21		2.7	0.39	1.46	not done	1	Pneumococcal sepsis	?	Sinusitis (?)			YES	?	10.3	YES	0		?
H	82	M	PRIMARY	CVID	CVID	YES	NO	NO	NO	NO	NO	NO	NO	?	?	?	?		11	?	2002-04-01	Subcuvia	Home	5.6	7		?	?	?	not done	?		?				YES	?	14.5	NO	0		2	Respiratory
S	83	F	PRIMARY	CVID	CVID	not done	YES (?-?)	NO	NO	NO	NO	NO	NO	childhood	?	?	?		15	?	2006-07-01	Subcuvia	Home	8	7		?	?	?	(YES (0.8%))	?		?				NO	?	?	NO	?		?
S	84	F	PRIMARY	CVID	CVID	not done	NO	NO	NO	NO	NO	NO	NO	?	?	?	?		?	?	?	Subcuvia	Home	6.4	7		?	?	?	not done	?		?				?	?	9.7	?	?		?
H	85	F	PRIMARY	Specific or subclass	Specific antibody deficency	NO	NO	NO	NO	NO	NO	NO	NO	2000	52	2012-11-01	64	12	64	56.8	2012-12-01	Gammanorm	Home	8.25	7	580.986	8	1.96	0.84	NO (24.5%)	0		4	Respiratory			YES	28	11.45	YES	0		1	Respiratory
H	86	F	PRIMARY	Specific or subclass	Specific antibody deficency	YES	NO	NO	NO	NO	NO	NO	NO	childhood	?	1994	40		40	?	1994	Kiovig	Home	15	21		?	?	?	(YES (2.0%))	?		?	?			?	?	12.23	YES	0		2	Respiratory (2)
H	87	M	PRIMARY	Other	Good's syndrome	YES	NO	NO	NO	NO	NO	NO	NO	?	?	?	?		?	80	?	Flebogamma	Barts Health	55	21	916.667	?	?	?	not done	?		?				?	?	9.91	NO	0		3	Respiratory (3)
H	88	M	PRIMARY	Other	HyperIgE syndrome	YES	NO	NO	NO	NO	NO	NO	NO	?1998	39	2010-10-01	51	12	51	?	2011-01-01	Kiovig	Barts Health	30	21		11.9	2.23	1.26	not done	0		8	Respiratory	Cutaneous		YES	49	13.5	NO	0		1	Respiratory
S	89	F	PRIMARY	Hypogammaglobulinaemia	Hypogammaglobulinemia	YES	YES (?-?)	NO	NO	NO	NO	NO	NO	?	?	2001	64		?	?	?	Subcuvia	Home	14.4	7		?	?	?	not done	?		?				?	?	?	YES	?		?
S	90	M	PRIMARY	Hypogammaglobulinaemia	Hypogammaglobulinemia	not done	?	?	?	?	?	?	?	?	?	?	?		?	?	?	Privigen	Home	30	21		?	?	?	not done	?		?				?	?	?	?	?		?
M	91	F	PRIMARY	Hypogammaglobulinaemia	Hypogammaglobulinemia	not done	NO	NO	NO	NO	NO	NO	NO	2009-10-01	37	2010	38	1	38	?	2010-12-01	Kiovig	Home	25	21		4.7	1.05	1.14	not done	0		5	Respiratory (2)	UTI (1)	Wound (2)	YES	30	12.95	YES	0		2	Wound (2)
H	92	M	PRIMARY	Specific or subclass	IgG3 deficiency; specific antibody deficiency	NO	NO	NO	NO	NO	NO	NO	NO	1993	26	2009	42	16	42	?	2009-11-01	Hizentra	Home	13	7		8	1.04	0.25	NO (8.8%)	0		?	Otitis	Respiratory	Diarrhoea	YES	?	?	?	?		?
H	93	F	PRIMARY	Specific or subclass	IgG3 deficiency; specific antibody deficiency	NO	NO	NO	NO	NO	NO	NO	NO	?	?	?	?		?	53.9	?	Subcuvia	Home	5.2	7	385.9	?	?	?	(NO (4.5%))	0		?	?			?	?	12.15	YES	0		2	Sinusitis
S	94	F	PRIMARY	Hypogammaglobulinaemia	Hypogammaglobulinaemia	NO	NO	NO	NO	NO	NO	NO	NO	?1997	35	2000	38	3	?	65	?	Vigam	Barts Health	45	21	923.077	?	?	?	not done	?	?	?	?	?	?	?	?	10.83	YES	0		4	Recurrent teeth abcesses (2)	Sinusitis	Fungal nail
H	95	F	PRIMARY	Specific or subclass	Specific antibody deficiency	NO	NO	NO	NO	NO	NO	NO	NO	childhood	?	2003	64		69	?	2009-02-01	Flebogamma	Barts Health	30	21		5.5	1.2	0.93	not done	0		6	Respiratory (3)	Sinusitis (2)	Shingles (1)	YES	~240	12.84	YES	0		3	Post-op wound (1)	Sinusitis (1)	Shingles (1)
H	96	F	PRIMARY	Specific or subclass	Specific antibody deficiency	YES	NO	NO	NO	NO	NO	NO	NO	?	?	?	?		55	82	2011-08-01	Flebogamma	Barts Health	70	21	1138.21	5.9	0.76	0.18	not done	0		4	Respiratory (3)	Wound (1)		YES	14	11.1	NO	0		1	Respiratory
H	97	F	PRIMARY	Specific or subclass	Specific antibody deficiency	NO	NO	NO	NO	NO	NO	NO	NO	2000	42	2003	45	3	52	58	2011-01-01	Hizentra	Home	8	7	551.724	4	0.39	1.04	NO (3.9%)	0		4	Respiratory (2)	Otitis (2)		YES	40	12.7	NO	0		3	Respiratory (2)	Sinusitis (1)
M	98	F	PRIMARY	Specific or subclass	Specific antibody deficiency	not done	NO	NO	NO	NO	NO	NO	NO	?	?	1990	49		49	?	1990	Hizentra	Home	11	7		?	?	?	not done	?		?				?	?	14.43	YES	0		0
H	99	F	PRIMARY	Specific or subclass	Specific antibody deficiency.	No	NO	NO	NO	NO	NO	NO	NO	childhood	?	2006	14		17	?	2009-07-01	Gammanorm	Home	4.95	7		11	1.57	2.42	not done	1	Pneumonia	12	respiratory			YES	?	8.8	YES	0		0
H	100	F	PRIMARY	Specific or subclass	Specific antibody deficiency.	YES	06/2006-01/2010	NO	NO	NO	NO	NO	NO	1995	1	2007	12	11	12	?	2007-06-01	Hizentra	Barts Health	6.4	14		8.8	0.84	0.77	(YES (1%))	0		3	Respiratory			YES	28	15.33	YES	0		0
H	101	F	PRIMARY	Other	WHIM Syndrome	YES	NO	NO	NO	NO	NO	NO	NO	?	?	?	?		?	?	?	Subcuvia	Home	8	7		?	?	?	not done	0		?	respiratory			YES	?	13.5	YES	1	Aspergillus pneumonia	3	Respiratory (2)	Otitis (1)
H	102	F	PRIMARY	Other	WHIM syndrome	YES	NO	NO	NO	NO	NO	NO	NO	?	?	?	?		55	?	2007-11-01	Hizentra	Home	5	7		?	?	?	not done	0		4	Sinusitis (2)	Wound (1)	Cold sores (1)	YES	31	11.1	NO	0		4	Respiratory (4)
M	103	M	PRIMARY	Agammaglobulinaemia	XLA	NO	NO	NO	NO	NO	NO	NO	NO	?	?	1981	5		?	?	?	Kiovig	Other local hospital	30	21		?	?	?	n/a	?		?				?	?	8.55	NO	0		1	Otitis externa
H	104	M	PRIMARY	Agammaglobulinaemia	XLA	NO	NO	NO	NO	NO	NO	NO	NO	?	?	?	?		?	?	?	Vigam	Home	35	21		?	?	?	n/a	?		?				NO	?	12.83	NO	0		5	Respiratory (2)	Sinusitis (2)	Diarrhoea (1)
H	105	M	PRIMARY	Agammaglobulinaemia	XLA	YES	NO	NO	NO	NO	NO	NO	NO	1997	2	1997	2	0	2	65	1997	Privigen	Barts Health	40	21	820.513	?	?	?	n/a	?		?				?	?	10.4	YES	0		3	Cold sores (2)	Prostatitis (1)
H	106	M	PRIMARY	Agammaglobulinaemia	XLA	NO	NO	NO	NO	NO	NO	NO	NO	?	?	?	?		?	?	?	Hizentra	Home	20	14		?	?	?	n/a	?		?				NO	?	10.1	NO	0		2	Respiratory (2)
S	107	M	PRIMARY	Agammaglobulinaemia	XLA	NO	NO	NO	NO	NO	NO	NO	NO	infancy	?	1986	3		?	?	1986	Flebogamma	Home	30	21		?	?	?	n/a	?		?				?	?	12.9	YES	0		6	Respiratory (3)	Eye (3)
H	108	M	PRIMARY	Agammaglobulinaemia	XLA	YES	NO	NO	NO	NO	NO	NO	NO	infancy	?	1985	5		7	?	1987	Privigen	Home	35	21		0	0	0	n/a	?	?	?	?	?	?	NO	?	14.3	NO	0		1	Respiratory
H	109	M	PRIMARY	Agammaglobulinaemia	XLA	NO	NO	NO	NO	NO	NO	NO	NO	infancy	?	1996	3		3	?	1996	Subgam	Home	10.5	7		?	?	?	n/a	0		?	Respiratory (?)			NO	?	6.73	NO	0		1	Respiratory
H	110	M	PRIMARY	Agammaglobulinaemia	XLA	YES	NO	NO	NO	NO	NO	NO	NO	1985	2	1985	2	0	2	?	1985-07-01	Subcuvia	Home	19.2	7		?	?	?	n/a	1	Chickenpox	6	Conjunctivitis	Respiratory	Sinusitis	NO	?	8.5	YES	0		4	Respiratory (4)
H	111	M	PRIMARY	Agammaglobulinaemia	XLA	YES	NO	NO	NO	NO	NO	NO	NO	infancy	?	1985	2		4	?	1988	Kiovig	Home	40	14		?	?	?	n/a	?		?				NO	?	18.93	YES	0		4	Respiratory (2)	Cutaneous ulcer (1)	Fungal toenail (1)
H	112	M	PRIMARY	Agammaglobulinaemia	XLA	YES	NO	NO	NO	NO	NO	NO	NO	infancy	?	?1995	6		?	76	?	Pentaglobin	Barts Health	50	14	1315.79	0	0	0	n/a	?	?	?	?	?	?	?	?	14.66	YES	0		3	Respiratory (3)
H	113	M	PRIMARY	Agammaglobulinaemia	XLA (novel missense mutation)	NO	NO	NO	NO	NO	NO	NO	NO	1984	8	1994	18	10	18	?	2005-02-01	Hizentra	Home	9.6	7		?	?	?	n/a	1	Meningococcal meningitis	0				NO	?	?	NO	0		0
	114	M	?PRIMARY	Probable CVID	?CVID, autoimmune liver disease, previous immunosuppression	not done	YES (12/12 - ongoing)	NO	NO	MMF	12/10-12/12	Azathioprine	2009	2003	37	2012-12-01	46	9	46	?	2012-12-01	Privigen	Home	30	21		?	?	?	(YES (0.04%))	0		1	Boils			NO	?	8.4	NO	0		2	Tooth abcess
	115	M	?PRIMARY	Probable CVID	?CVID, previous immunosuppression	YES	YES (ongoing)	NO	NO	Methotrexate	YES (ongoing)	NO	NO	?	?	?	?		?	90	?	Hizentra	Home	18	7	800	?	?	?	not done	?		?				?	?	12.45	YES	0		4	Respiratory (2)	UTI (2)
	116	M	?PRIMARY	Probable CVID	?CVID	YES	NO	NO	NO	NO	NO	NO	NO	2001	19	2008-05-01	26	7	26	?	2008-09-01	Subcuvia	Home	11.2	7		4	<0.07	0.15	(YES (1.8%))	0		?	Respiratory (?)			?	?	?	YES	0		3	Respiratory (2)	Diarrhoea (1)
	117	F	?PRIMARY	Probable CVID	?CVID	NO	NO	NO	NO	NO	NO	NO	NO	childhood	?	2007-06-01	47		47	?	2007-09-01	Subcuvia	Home	12	14		?	?	?	(YES (0.7%))	2	Pneumonia	0				NO	28	9.4	YES	0		3	Respiratory
	118	M	?PRIMARY	Probable CVID	?CVID	YES	NO	NO	NO	NO	NO	NO	NO	?	?	1992	21		21	?	1992	Vigam	Home	25	21		?	?	?	(NO (2.8%))	1	Pneumonia	?				?	?	12.75	YES	0		1	Respiratory
	119	M	?PRIMARY	Probable CVID	?CVID	not done	NO	NO	NO	NO	NO	NO	NO	?	?	2004	60		68	?	2012-08-01	Hizentra	Home	12	7		1.96	0.54	0.23	NO (2.3%)	0		?				NO	?	6.85	NO	1	UTI and sepsis	0
	120	F	?PRIMARY	Hypogammaglobulinemia	Hypogammaglobulinemia	NO	NO	NO	NO	Methotrexate	2006-2009	NO	NO	?	?	?	?		61	50	2011-10-01	Gammanorm	Home	9.9	7	792	3.2	0.52	0.25	NO (11%)	0		?	?			NO	?	5.96	YES	0		2	Respiratory (2)
	121	F	?PRIMARY	Hypogammaglobulinemia	Hypogammaglobulinemia	not done	NO	NO	NO	NO	NO	NO	NO	2011	70	2012-09-01	71	1	71	?	2012-11-01	Octagam	Other local hospital	50	21		<1.5	0.27	0.1	not done	1	Sepsis	9	Respiratory (3)	Cellulitis (3)	UTI (3)	?	63	?	NO	0		0
	122	F	?PRIMARY	Hypogammaglobulinemia	Hypogammaglobulinemia	NO	NO	NO	NO	NO	NO	NO	NO	2010	63	2011-07-01	64	1	66	72	2013-04-01	Hizentra	Home	10	7	555.556	3.6	0.52	0.3	NO (3.1%)	1	Pneumonia	5	Respiratory (4)	Sinusitis (1)		YES	36	9.5	YES	0		6	Sinusitis
	123	F	?PRIMARY	Probable CVID	?CVID	YES	NO	YES (?)	NO	NO	NO	NO	NO	2011	66	2011-10-01	66	0	67	?	2012-09-01	Gammanorm	Home	9.9	7		2.8	0.42	0.42	YES (1.9%)	0		2	Respiratory			YES	10	9.9	YES	0		0
	124	F	?PRIMARY	Probable CVID	?CVID	NO	NO	?	NO	NO	NO	NO	NO	?	?	?	?		?	?	?	Flebogamma	Other local hospital	30	21		?	?	?	(NO (9.7%))	?		?				?	?	13.2	NO	0		1	Respiratory
	125	F	?PRIMARY	Specific or subclass	Specfic antibody deficiency	YES	YES (ongoing)	NO	NO	NO	NO	NO	NO	childhood	?	2010-11-01	48		48	66	2011-02-01	Kiovig	Home	50	14	1515.15	5.3	3.14	0.37	not done	1	Infective exacerbation of asthma	3	Respiratory			YES	112	12.22	YES	3	Respiratory	0
	126	F	?PRIMARY	Specific or subclass	Specific antibody deficiency	not done	YES (2009)	NO	NO	Azathioprine; mercaptopurine	2008/2009	Infliximab	2008	?1990s	25	2009-03-01	33	8	34	55.5	2009-09-01	Subcuvia	Home	12	7	864.865	11.9	2.16	1.93	not done	0		3	UTI (!)	Cellulitis (1)	Diarrhoea (1)	NO	21	15	NO	0		4	UTI (3)	Wound (1)
	127	M	SECONDARY	Specific or subclass	MGUS	NO	YES (?-ongoing)	NO	NO	NO	NO	NO	NO	?	?	?	?	?	56	?	2009-07-01	Hizentra	Home	20	7		18.3	0.37	0.42	not done	0		3	Respiratory (2)	Diarrhoea (1)		YES	20	16.61	NO	2	Septicemia (postop)	2	Respiratory (1)	Cold sore (1)
	128	F	SECONDARY	Specific or subclass	Autoimmune - SLE/Sjogrens	NO	YES (ongoing)	NO	YES (2007, 2008)	MMF	azathioprine	Hydroxychloroquinine	2005-ongoing	?	?	n/a	?	?	49	?	2009-06-01	Subcuvia	Barts Health	12.8	28		10.4	2.32	1.17	(NO (6.0%))	0		4	UTI (2)	Otitis (2)		NO	40	15.8	NO	0		1	Respiratory
	129	F	SECONDARY	Hypogammaglobulinemia	Chemotherapy - lymphoblastic lymphoma	NO	NO	2003, 2009	NO	Cyclophosphamide	2004	NO	NO	2004	58	2005	59	1	59	85	2005-08-01	Gammaplex	Barts Health	30	28	352.941	2.7	0.51	2.41	not done	2	Septicemia; respiratory and UTI	?				YES	?	10.16	NO	0		1	Respiratory
	130	F	SECONDARY	Hypogammaglobulinemia	Corticosteroids - asthma	NO	YES (on/off since 1990s)	NO	NO	NO	NO	NO	NO	n/a	?	2010	67		68	?	2012-01-01	Gammanorm	Home	9.9	7		5.7	3.01	0.47	not done	0		3	Respiratory (3)			NO	21	9.75	NO	0		3	Respiratory (3)
	131	M	SECONDARY	Other - combined	Chemotherapy + RTX - Mantle cell lymphoma; SCT	YES	YES (2009); CVAD x2 (2008)	CVAD x2 (2008)	YES x3 (2008)	MMF	2009	Cyclosporine	2009	2009	59	2012-01-01	61	2	62	75	2012-10-01	Hizentra	Home	8	7	426.667	16.2	<0.04	2.16	not done	4	Pneumonia and septic shock	0				YES	?	26	YES	1	Respiratory and septicemia	3	Diarrhoea (1)	Respiratory (1)
	132	F	SECONDARY	Hypogammaglobulinemia	Corticosteroids - COPD	YES	YES (on/off; 2010 - ongoing)	NO	NO	NO	NO	NO	NO	1997	53	2011	67	14	68	55.6	2012-03-01	Gammanorm	Home	8.25	7	593.525	3.3	0.93	2.23	not done	1	Pneumonia	6	Respiratory (5)			YES	60	9.15	YES	0		1	Respiratory (1)
	133	F	SECONDARY	Hypogammaglobulinemia	Corticosteroids - asthma	not done	?	NO	NO	NO	NO	NO	NO	?	?	2011-12-01	73		74	100	2012-05-01	Hizentra	Home	16	7	640	3.1	0.56	0.17	(NO (20%))	3	Pneumonia (3)	4	Respiratory (4)			YES	49	9.16	YES	0		?	Respiratory (?)
	134	M	SECONDARY	Hypogammaglobulinemia	Chemotherapy + RTX - DLBCL	YES	PR (2004, 2005), R-CHOP (2006)	YES (2004, 2005)	R-CHOP x6 (2006)	NO	NO	NO	NO	2006	66	2012-03-01	72	6	72	74	2012-05-01	Hizentra	Home	14	7	756.757	3.9	0.34	0.09	not done	1	Pneumonia	2	Respiratory (2)			NO	28	12.67	NO	0		0
	135	M	SECONDARY	Hypogammaglobulinemia	Chemotherapy + RTX - myelodysplasia; SCT	YES	YES (11/06 - 06/07)	ICE (05/06)	Rx4 (02/08)	Cyclosporine	05/06 - 10/06; 11/06 - 08/07	NO	NO	2011	42	2012-03-01	42	0	42	?	2012-11-01	Flebogammadif	Barts Health	45	21		5.6	0.58	2.84	not done	0		3	Respiratory (2)	Cellulitis (1)		YES	21	10.8	YES	0		0
	136	F	SECONDARY	Hypogammaglobulinemia	Chemotherapy + RTX - follicular lymphoma	NO	?	YES (multiple - ?)	YES (2002)	NO	NO	NO	NO	?	?	2010-04-01	54		55	65	2011-10-01	Flebogamma	Other local hospital	25	21	512.821	1.9	0.81	0.65	(NO (6.9%))	0		?				YES	?	9.8	NO	0		1	Vaginal thrush
	137	M	SECONDARY	Hypogammaglobulinemia	Chemotherapy + RTX - follicular lymphoma; SCT	NO	CHOP (2000), Methylprednisolone (2004)	Multiple (2000-2006)	Rituximab (2001) R-ICE (2006)	NO	NO	NO	NO	2006	50	2006	50	0	55	66.9	2012-04-01	Gammanorm	Home	8.25	7	493.274	2.8	1.6	1.45	not done	0		12	Respiratory			YES	84	9.55	YES	0		2	Respiratory
	138	F	SECONDARY	Hypogammaglobulinemia	Chemotherapy + RTX - follicular lymphoma	not done	NO	Multiple (1992-1999)	1998, 1999	FMD	1996	NO	NO	2002	57	1999	54	0	66	86.8	2009-11-01	Kiovig	Barts Health	65	21	998.464	1.5	0.36	0.79	NO (2.6%)	0		4	Respiratory			YES	40	7.76	YES	0		1	Respiratory
	139	F	SECONDARY	Hypogammaglobulinemia	Autoimmune - RA	YES	YES (2009 - ongoing)	NO	NO	Methotrexate	11/11 - ongoing	NO	NO	childhood	?	2011-07-01	66		66	?	2012-04-01	Flebogammadif	Other local hospital	30	21		3.8	2.15	0.37	not done	2	Septicemia; respiratory and UTI	?	Respiratory (?)			YES	?	7.35	YES	1	UTI	2	Respiratory (1)	UTI (1)
	140	F	SECONDARY	Hypogammaglobulinemia	Autoimmune + RTX - RA/SLE	NO	YES (?-ongoing)	NO	YES every 9/12 since 2006	(Hydroxychloroquinine)	? - ongoing	Azathioprine; MMF; methotrexate	12/07-03/11; ?; ?	2011	65	2012-04-01	65	0	66	?	2013-01-01	Subgam	Home	7.5	7		3	0.35	0.06	n/a	0		2	Respiratory (1)	Sinusitis (1)		YES	52	9.6	NO	0		2.4	Respiratory
	141	F	SECONDARY	Hypogammaglobulinemia	Corticosteroids - asthma	NO	2008-ongoing	NO	NO	NO	NO	NO	NO	1988	29	2007-01-01	47	18	50	?	2010-09-01	Subcuvia	Home	9.6	7		3.4	2.21	1.04	NO (43.1%)	0		6	Respiratory			YES	60	9.23	YES	0		2	Respiratory
	142	M	SECONDARY	Specific or subclass	Corticosteroids - COPD	NO	YES (on/off since 2000)	NO	NO	NO	NO	NO	NO	2000	53	2010-04-01	63	10	63	?	2010-09-01	Subcuvia	Home	8.8	7		8	1.13	0.89	not done	0		?	Respiratory (?)			YES	270	9.35	YES	1	Respiratory (post-Tx)	1	Respiratory
	143	F	SECONDARY	Hypogammaglobulinemia	MM	not done	NO	NO	NO	NO	NO	NO	NO	2011	38	2012-06-01	39	1	39	54	2012-11-01	Hizentra	Home	12	14	444.444	(+++)	0.58	0.32	NO (24%)	0		4	Respiratory (2)	Herpes simplex (1)	Vulval candadiasis (1)	YES	7	(+++)	YES	0		0
	144	F	SECONDARY	Hypogammaglobulinemia	Chemotherapy - MZ lymphoma	NO	?	2003, Chlorambucil (2008/09)	?	NO	NO	NO	NO	2004	54	2012-08-01	62	8	62	?	2012-10-01	Gammanorm	Home	11.55	7		<1.1	0.6	0.23	YES (0.2%)	1	Pneumonia	1	Respiratory			YES	?	10.15	YES	0		3	Respiratory (1)	Sinusitis (1)
	145	M	SECONDARY	Hypogammaglobulinemia	Autoimmune - RA	YES	YES (on/off since 2005)	NO	NO	Leflunomide	02/10-05/10	Methotrexate	2009	2010-03-01	70	2010	70	0	72	?	2012-12-01	Gammanorm	Home	9.9	7		4.4	0.53	0.13	not done	3	Pneumonia (3)	1	Respiratory			YES	?	10.52	YES	0		0
	146	M	SECONDARY	Hypogammaglobulinemia	CLL	NO	NO	NO	NO	NO	NO	NO	NO	2009	79	2009-07-01	79	0	79	?	2009-09-01	Vigam	Other local hospital	40	21		3.2	1.12	0.69	not done	0		1	Respiratory			YES	101	12.05	YES	0		4	Respiratory (3)	UTI (1)
	147	F	SECONDARY	Hypogammaglobulinemia	Corticosteroids - asthma	NO	YES (1992-ongoing)	NO	NO	NO	NO	NO	NO	2011	74	2012-04-01	75	1	75	77	2012-08-01	Gammanorm	Home	8.25	7	428.571	4.9	1.21	0.43	not done	0		5	Respiratory (5)			YES	35	9	YES	0		1	Respiratory
	148	M	SECONDARY	Hypogammaglobulinemia	Autoimmune - Wegener's granulomatosis	YES	YES (?-ongoing)	NO	NO	Cyclophosphamide	05/09 - 12/09	Azathioprine	04/10 - 08/10	2010	52	2010-09-01	52	0	52	?	2010-11-01	Subcuvia	Home	12.8	7		2.4	0.33	0.08	not done	2	Lung abcess (PJP, CMV viremia)	3	Respiratory (2)	Ocular shingles		NO	84	13.6	NO	0		3	Ocular (1)	Gastroenteritis (1)	Respiratory (1)
	149	F	SECONDARY	Hypogammaglobulinemia	Chemotherapy + RTX - follicular lymphoma	NO	NO	Chlorambucil+Rituximab (03/10-10/10)	Chlorambucil+Rituximab (03/10-10/10); Rituximab maintanence (08/11-04/12)	NO	NO	NO	NO	2011-11-01	48	2012-10-01	48	0	49	50.4	2012-12-01	Privigen	Barts Health	20	21	529.101	1.7	0.3	<0.06	n/a	0		6	Respiratory (5)	Eye (1)		YES	70	10.1	YES	0		2	Respiratory
	150	M	SECONDARY	Hypogammaglobulinemia	Chemotherapy + RTX - MZ lymphoma	NO	YES (1998-ongoing)	YES (1995, 1999, 2001, 2004, 2009)	YES (2000, 2009)	NO	NO	NO	NO	2010	63	2010-12-01	63	0	64	?	2011-03-01	Flebogamma	Barts Health	50	21		3.6	1.55	0.48	not done	2	Pneumonia (2)	?				YES	?	9.23	YES	0		1	Respiratory
	151	F	SECONDARY	Hypogammaglobulinemia	Chemotherapy + RTX - NHL; SCT	YES	CHOP 2000, ESHAP 2001	CHOP 2000, ESHAP 2001	2001	NO	NO	NO	NO	?	?	?	?		?	?	?	Subcuvia	Home	16	14		<1.5	0.06	<0.06	not done	?		?				NO	?	12.11	NO	0		4	Respiratory (1)	UTI (3)
	152	F	SECONDARY	Subclass	HCV, subclass deficiency	NO	NO	NO	NO	NO	NO	NO	NO	?	?	?	?		56	?	2006-01-01	subcuvia	Barts Health	19.2	14		?	?	?	not done	?		?				?	?	19.9	NO	1	Bacteremia	1	Sinusitis
	153	F	?SECONDARY	Hypogammaglobulinemia	Anti-convulsant drug	NO	NO	NO	NO	NO	NO	NO	NO	2006-06-01	22	2007-01-01	23	1	23	?	2007-01-01	Kiovig	Home	60	21		1.5	0.53	0.65	not done	0		10	Respiratory (?)	Sinusitis (?)	Otitis (?)	NO	~150	9.8	YES	0		?	UTI
	154	F	?SECONDARY	Specific or subclass	Anti-convulsant drug	NO	NO	NO	NO	NO	NO	NO	NO	2008	29	2011	31	2	31	?	2011-05-01	Flebogamma	Home	40	21		6	0.27	1.5	not done	1	campylobacter GI infection	5	Diarrhoea (3)	Sinusitis (2)		YES	27	12.33	NO	0		2	Respiratory	UTI
	155	F	?SECONDARY	Hypogammaglobulinemia	Anti-convulsant drug	YES	NO	NO	NO	NO	NO	NO	NO	?	?	?	?		?	?	?	Subgam	Home	15	7		?	?	?	not done	?		?				?	?	13.7	NO	0		0
	156	M	?SECONDARY	Hypogammaglobulinemia	Autoimmunity - SLE	NO	YES ( ongoing)	NO	NO	MMF	? - ongoing	(Hydroxychloroquinine)	? - ongoing	?	?	2012-02-01	27		28	?	2012-12-01	Hizentra	Home	10	7		3.7	0.24	0.42	not done	?		?				?	?	10.4	YES	0		1	Sinusitis
	157	F	?SECONDARY	Hypogammaglobulinemia	Autoimmunity - SLE	not done	YES (ongoing)	NO	NO	Azathioprine	? - ongoing	NO	NO	?	?	?	?		56	72.6	2010-12-01	Hizentra	Home	10	7	550.964	4	0.93	0.14	NO (3.4%)	0		4	Respiratory (1)	Diarrhoea (2)	UTI (1)	YES	10	10.06	NO	0		0
	158	F	?SECONDARY	Hypogammaglobulinemia	Corticosteroids - asthma	NO	YES (?on/off for years)	NO	NO	NO	NO	NO	NO	?	?	2011-09-01	64		65	66.6	2012-04-01	Gammanorm	Home	13.2	7	792.793	3.1	0.91	0.56	not done	0		7	Respiratory (6)	Otitis externa (1)		YES	58	8.32	YES	0		5	Respiratory (5)
	159	M	?SECONDARY	Hypogammaglobulinemia	Chemotherapy + RTX - NHL; SCT	NO	RCHOP 2003, DHAP 2007	RCHOP 2003, DHAP 2007, BEAM 2007	RCHOP 2003	NO	NO	NO	NO	?2008	32	2008	33	1	33	?	2008-09-01	Hizentra	Home	15	7		?	?	?	not done	1	Pneumonia	1	Rhinosinusitis			NO	104	9.65	YES	0		0
	160	M	?SECONDARY	Specific or subclass	Corticosteroids - asthma	NO	YES (?-?)	NO	NO	NO	NO	NO	NO	2001	53	2002	54	1	56	62	2004-10-01	Subcuvia	Home	16	7	1032.26	5.7	2.2	0.6	(NO (6.8%))	0		17	Respiratory			YES	?	13.75	NO	0		3	Respiratory
	161	F	?SECONDARY	Hypogammaglobulinemia	Corticosteroids - asthma	NO	YES (on/off since 1956-?)	NO	NO	NO	NO	NO	NO	2009	60	2011	62	2	62	58	2012-07-01	Subgam	Home	6.4	7	441.379	3.8	0.66	0.51	NO (6.9%)	0		?	Respiratory	Wound (1)		YES	56	9.56	YES	0		2.18	Respiratory
	162	M	?SECONDARY	Hypogammaglobulinemia	Corticosteroids - COPD	NO	YES (? - ongoing)	NO	NO	NO	NO	NO	NO	?	?	?	?		47	80	2007-02-01	Kiovig	Barts Health	30	21	500	4.1	?	?	not done	1	Respiratory (COPD exacerbation)	?				?	?	6.35	YES	1	Respiratory	1	Respiratory
	163	M	?SECONDARY	Specific or subclass	Corticosteroids - COPD	YES	YES (? -?)	?	NO	NO	NO	NO	NO	childhood	?	2010-10-01	69		71	99.3	2012-11-01	Octagam	Other local hospital	40	21	537.093	6	1.05	0.2	not done	?		3	Respiratory (3)			YES	42	10.4	YES	0		0
	164	F	?SECONDARY	Hypogammaglobulinemia	Autoimmunity + RTX - SLE/RA	YES	YES (ongoing)	NO	YES every 6/12 (05/11 - ongoing)	Leflunomide; Hydroxychloroquinine	05/09-ongoing; ?-ongoing	MMF; Methotrexate; Azathioprine	09/08-05/09; 01/07-09/08; ?-?	2012	58	2012-12-01	58	0	58	?	2012-12-01	Octagam	Other local hospital	40	21		3.1	1.71	0.68	n/a	1	Pneumonia	2	Respiratory (2)			YES	47	8.2	NO	0		2	Respiratory
	165	F	?SECONDARY	Specific or subclass	Previous immunosuppression, childhood infections	NO	YES (?-ongoing)	NO	NO	Azathioprine	02/99-10/02	Cyclosporine	2007 - ongoing	childhood	?	2011-09-01	42		43	60	2012-02-01	Privigen	Barts Health	120	28	2000	18.6	4.05	1.44	not done	0		0				NO	?	17.3	NO	0		0
	166	M	UNKNOWN	Hypogammaglobulinaemia	Waldenstroms macroglobulinemia	NO	NO	NO	NO	NO	NO	NO	NO	childhood	?	1997	58		72	70	2011-11-01	Gammanorm	Home	9.9	7	565.714	2.8	0.11	(+++)	not done	1	Pneumonia	1	Respiratory			YES	28	10.47	YES	0		1	Respiratory
	167	F	UNKNOWN	Hypogammaglobulinaemia	Hypogammaglobulinaemia	NO	YES (06/09-ongoin)	YES (11/11-03/12)	NO	Infliximab	07/10-01/11	NO	NO	2009	73	2009-11-01	73	0	73	78	2010-03-01	Flebogamma	Barts Health	40	21	683.761	3.1	0.54	3.41	not done	1	CMV pneumonitis	?				NO	?	10.31	NO	0		?
